# Supplementary material for: Profiling of Brevetoxin Metabolites Produced by Karenia brevis 165 Based on Liquid Chromatography-Mass Spectrometry
Source: Toxins (Basel). 2021 May 14;13(5):354. doi: 10.3390/toxins13050354 (PMC8156667; doi:10.3390/toxins13050354)
Supplement: Supplementary file 1 [file toxins-13-00354-s001.zip]

Archive with 1 entries (1 files):
- toxins-1190063-supplementary.pdf
